# Supplementary material for: Etiology of community-acquired pneumonia in adults: a systematic review
Source: Pneumonia (Nathan). 2020 Oct 5;12:11. doi: 10.1186/s41479-020-00074-3 (PMC7533148; doi:10.1186/s41479-020-00074-3)
Supplement: Supplementary file 1 — Additional file 1. [file 41479_2020_74_MOESM1_ESM.xls]

## Sheet: eTable1
	Author	Year	Journal	Country	Study Type	Setting	Number of Confirmed CAPs	Diagnostic Test for Etiology	Frequency of Diagnostic Tests	Prior AB Exposure	Pathogen Detection rate	S. pneumoniae	H. inﬂuenzae	Haemophilus (other)	M. catarrhalis	S. aureus	S. pyogenes	Streptococcus (other)	Enterococcus	N. meningitides	Klebsiella	Enterobacter	Enterobacteriaceae (other)	Pseudomonas	Gram negative rods (other or unspecified)	Anaerobes	Other Bacteria	Mycobacteria	Pneumocystis	Fugni	Nocardia	Atypicals (referred to as other atypicals)	Mycoplasma pneumoniae	Chlamydophila pneumoniae	Chlamydophila (other)	Legionella	Coxiella	Influenza type A	Influenza type B	Influenza type A or B	Parainfluenza	Respiratory syncytial virus	Rhinovirus	Human Metapneumovirus	Coronavirus	Bocavirus	Herpes simplex virus	Cytomegalovirus	Adenovirus
Standard cultures for bacteria
	Tudose	2010	Maedica (Buchar)	Romania	Prospective observational	Inpatient	120	Sputum and Blood culture	Sputum culture in 68 patients+ Blood culture in 3 patients	65/120	33/120	11	9	2	1	4	2				4	1	1	4		4
	File	2010	Clin Infect Dis	International	RCT	Inpatient	1153	Sputum Culture+Blood Culture+Respiratory Culture	Not clearly described	0	219/1153	51	37	33		49					26		23
	Anevlavis	2009	J Infect	Greece	Case study	Inpatient	604	Sputum Culture + Blood Culture for bacteria	Sputum culture in 604 patients	0	435/604	93	28		0	25					0			0	32				0
	Restrepo	2008	Chest	USA	Retrospective review	Inpatient	730	Sputum Culture+Blood Culture+Urine Ag for Legionella	Sputum culture in 396 patients + Blood culture in 553 patients	Not mentioned	177/730	60	19			37		4			7		12	20			7
	Garcı´a-Va´zquez	2004	Arch Intern Med	Spain	Prospective observational	Inpatient	1669	Sputum Culture+Blood Culture+Serology for Atypicals and Viruses+Urine Ag for Legionella	Sputum cultures in 532 patients	299/1669	264/1669	147	56		4	11		2		0	2		3	29
	Basi	2004	Am J Med	Canada	Population-based cohort	Inpatient	1947	Blood Culture + Sputum Culture	Sputum culture in 706 patients + Blood culture in 1241 patients	Not mentioned	527/1947	329	48		16	46		18	4		0			0	53	13			0
	Butler	2003	J Infect Dis	USA	Prospective observational	Inpatient	146	Blood Culture + Sputume Culture + Urine Ag for Pneumococcus+PCR for Pnuemococcus	Not clearly described	0	55/146	41	3			1					2
	Ewig	2002	Chest	Germany	Prospective observational	Inpatient	23	Sputum macroscopy, staining, and culture	Sputum culture in 23 patients	Not mentioned	14/23	4	4		0	2			0	0	1		2	2	1
	Pfaller	2001	Am J Med	USA	Surveillance program	Outpatient	610	Sputum culture and nasal or oral, or pharyngeal swab	Not clearly described	Not mentioned	103/610	18	38		18												29
	Bandyopadhyay	2000	Respiration	USA	Retrospective review	Inpatient	137	Sputum culture	Sputum culture in 137 patients	Prior AB in 68 patients	30/137	10	9		2	2					1		3	2	0				0
	Sanyal	1999	Am J Respir Crit Care Med	USA	Prospective observational	Inpatient	184	Sputum Culture+Blood Culture	Sputum culture in 127 patients + Blood culture in 174 patients	26/184	59/184	19	12			11	1				6		6	4
	Speich	1998	Eur J Clin Microbiol Infect Dis	Switzerland	RCT	Inpatient	89	Sputum Culture+Blood Culture	Not clearly described	Not mentioned	52/89	27	8	2	1	7	3	1			3		3
	Van Den Brande	1997	Chest	International	RCT	Inpatient	636	Sputum culture+blood culture	Not clearly described	143/636	91/636	21	16	6	5	7		13			4		13				5
	Williams	1994	Eur J Clin Microbiol Infect Dis	USA	RCT	Inpatient	75	Sputum Culture+Blood Culture	All patients	18/75	68/75	14	10	13	3	9					6	5	8
	Polubiec	1994	Infection	Poland	RCT	Inpatient	99	Sputum Culture	Sputum culture in 99 patients	Not mentioned	98/99	25	5		0	14				0	26	2	21	1	4		0
	Burack	1994	Arch Intern Med	USA	Retrospective review	Inpatient	216	Blood Culture+Sputum Culture+Sputum Staining	All had sputum culture and blood culture	42/216	162/216	66	4	42	1	10		15		1	4		1	5
	McCabe	1989	Clin Ther	USA	RCT	Inpatient and outpatient	118	Sputum Culture+Blood Culture	Sputum culture in 118 patients; no clear data on blood culture	Excluded if any	70/118	15	28	3	2	1		7		6	3	1	9	1
	Gleckman	1988	J Clin Microbiol	USA	Retrospective review	Inpatient	59	Blood Culture + Sputum Culture	All had both tests	0	56/59	36	8			7	1	1		1			3
	Dans	1984	Arch Intern Med	USA	Retrospective review	Inpatient	147	Sputum Culture+Blood Culture	All had sputum culture but the frequency of blood culture or Quellung test was not clearly described	0	77/147	51	16		0	4				2	1		2		1
	Ebright	1980	J Am Geriatr Soc	USA	Retrospective review	Inpatient	106	Sputum Culture+Blood Culture+Pleural Fluid Culture+Transtracheal aspirate	Sputum culture in 106 + Blood culture in 12 + Pleural fluid culture in 1 patient	excluded if any within 1 week	56/106	38	1		0	3				0	4					0	3
	Garb	1978	JAMA	USA	Case-control	Inpatient	70	Sputum Culture+ Respiratory aspirate Culture+Blood Culture	Sputum culture in 68 patients + Blood culture in 5 patient, Transtracheal aspirate in 5 patients	18/70	70/70	24	9		0	14	2			0	17		23	3			1
	Moore	1976	Johns Hopkins Med J	USA	Case Study	Inpatient	195	Sputum culture+Blood culture	Sputum culture in 195 patients	Excluded if any	173/195	59	57			17					17	3	16	3	1
	Fekety	1971	Am Rev Respir Dis	USA	Case-control study	Inpatient	100	Sputum Culture+Blood Cultre+ Culture for Atypicals, mycoplasma, and viruses+ Serology for Atypicals and Viruses but the number of viruses or atypicals were not reported	All patients had all the tests	8/100	66/100	62				1	1				2
	Warner	1948	Cal West Med	USA	Case series	Inpatient	202	Sputum Culture+Blood Culture	Not clearly described	Not mentioned	202/202	172						2			1
	Warner	1945	Cal West Med	USA	Case series	Inpatient	150	Sputum Culture+Blood Culture	Not clearly described	Not mentioned	150/150	139						1			3
Bacterial cultures plus culture and/or serology for atypicals
	McCurdy	2020	Antimicrob Agents Chemother	USA	Sub-analysis of a RCT	Inpatient	859	Sputum Culture+Blood Culture+Serology for Atypicals+PCR for S.Pnuemonia and H.Influenza+Urinary Ag for Legionella and Pneumococcus	Not clearly described	Not mentioned	488/859	209	59	72	12	57					43	12	22	24									59	39		61
	Stets	2019	NEJM	International	RCT	Inpatient	386	Sputum Culture+Blood Culture+Serology for Atypicals	Not clearly described	179/774	0.499	43	32	18		11					13												35	15		29
	Kuzman	2014	BMC Pulm Med	European Countries	Multicenter Observational	Inpatient	2152	Sputum Culture+Blood Culture+Serology for Atypicals+Urine Ag	Respiratory culture in 48% of cases + Blood culture in 16.5% of cases + Serology in 9.2% of cases + Urine Ag in 2.6% of cases	891/2152	507/2152	217	90		19	62							211										32	38		24
	Fukuyama	2014	BMC Infect Dis	Japan	Prospective observational	Inpatient	328	Sputum Culture+Blood Culture+Pleural Fluid Culture+BAL Culture+Urinary Ag for Pneumococcus	Not clearly described	34/328	206/328	76	61		20	2					11			12									9	7		0
	Huijts	2013	Eur Respir J	Netherlands	Prospective observational	Inpatient	1095	Blood Culture+Sputum Culture+Urine Ag for legionella and pneumococcus	Sputum culture in 570 patients + Blood culture in 922 patients + Urine Ag for legionella in 762 patients and for pneumococcus in 1095 patients	325/1095	403/1095	357	35		7	7					11		11	11			29									25
	Oldach	2013	Antimicrob Agents Chemother	USA & Canada	RCT	Inpatient and outpatient	132	Sputum Culture+Blood Culture+Serology for Atypicals+Urine Ag for Pneumococcus and Legionella	Not clearly described	11/132	32/132	10	7	1	2	4	2	2			3			1									1	2
	Herrera-Lara	2013	Arch Bronconeumol	Spain	Prospective observational	Inpatient	243	Sputum Culture+Blood Culture+Urine Ag for Legionella and Pneumococcus+Serology for Atypicals and Virus but only VZV was reported	Not clearly described	Not mentioned	139/243	92	5			5		4						2									2	4		21
	Sorde	2011	Arch Intern Med	Spain	Prospective observational	Inpatient	474	Blood culture+Sputum culture+Serology for atypicals+Pleural Fluid+PCR for Pneumococcus	Blood Culture in 382 patients + Serology in 45 patients + Respiratory culture in 47 patients + Urine Ag for legionella in 386 patients and pneumococcus in 383 patients	Not mentioned	247/474	171	13			4								10	11	2	6						3	3		15
	Tanaseanu	2009	BMC Pulm Med	International	RCT	Inpatient	428	Blood culture+Sputum culture+Serology for atypicals+Urine Ag for Pneumococcus and Legionella	Not clearly described	99/428	230/428	99	18	14		15					11												49	16		8
	Aliberti	2008	Chest	USA	Retrospective review	Inpatient	500	Sputum Sample+Blood Culture+Tracheal Aspirate+Pleural Fluid+BAL+Serology of atypicals+Urine Ag	Not clearly described	Not mentioned	105/500	37	14		7	32		1			0			10					6				16			0	0
	Garcia-Vidal	2008	Eur Respir J	Spain	Prospective observational	Inpatient	2457	Sputum Culture+Blood Culture+Culture and Urine Ag for Legionella+Urine Ag for Pneuomococcus+Serology for Atypicals and Serology for viruses only for 1 year, but viruses were not reported	Not clearly described	Not mentioned	1152/2457	718	152		0					0	0			22	38											172
	Alvarez	2007	Eur J Clin Microbiol Infect Dis	Spain	Prospective observational	Inpatient	801	Blood culture + Sputum Cultute + Pleural Fluid Culture + Serology for atypicals+ Urine Ag for Legionella and Pneumococcus + BAL	Blood culture in 378 patients, Sputum culture in 296 patients, Pleural fluid culture in 103 patients, Serology of acute phase in 569 patients, Paired serology in 401 patients, Urine Ag for legionella in 168 patients and for pneumococcus in 43 patients, BAL in 87 patients	180/801	228/801	42	0		0	9		12			0			17	19		8						38	34		22	0
	Oosterheert	2006	BMJ	Netherlands	RCT	Inpatient	302	Sputum Culture+Blood Culture+Serology for Atypicals+Urine Ag for Legionella and Pneumococcus	Not clearly described	All	147/302	76	9		5	12											41						8	15		10
	Leesik	2006	Medicina (Kaunas)	Estonia	Prospective observational	Inpatient	209	Blood Culture+Sputum Culture+Serology for Atypicals	Sputum culture presumably in all patients + Blood culture in 5 patients + Serology in 47 patients	122/209	189/209	54	5		25	9	9	21		0	28	10	27	14	14								13	11
	Andreo	2006	Respir Med	Spain	Prospective observational	Inpatient	107	Serology for atypicals+Sputum Culture/Staining+Blood Culture+Urine Ag	Sputum culture in 72 patients (67.2%) + Blood culture in 84 patients (78.5%)+ Serology for atypicals in 75 patients + Urine Ag for S. pneumonia in 100 patients and for legionella in 95 patients + pneumococcal ICT in 92 patients	28/107	39/107	14	7		1	0					0			2	1				5				0			0	0
	Shorr	2005	Clin Ther	USA	RCT	Inpatient and outpatient	177	Blood culture+Sputum culture+Serology for atypicals+Urine Ag for Legionella	Not clearly described	Not mentioned	47/177	14	10														25					6	14			3
	Marrie	2005	Respir Med	Canada	Prospective observational	Outpatient	507	Blood Culture+Sputum Culture+Serology for Mycoplasma and Chlamydia but not Legionella	Sputum culture in 241 patients + Blood culture in 419 patients + Serology in 437 patients	Not mentioned	245/507	30	25	11	6	6	1	6	0	1	2	2	1	1	3		1						76	61
	Erard	2004	Eur J Clin Microbiol Infect Dis	Switzerland	Prospective observational	Inpatient	116	Sputum Culture+Blood Culture+Serology for Atypicals+Urine Ag for Legionella and Pneumococcus	Sputum culture in 46 patients + Blood culture in 76 + Urine Ag for S. pneumonia in 79 patients and for legionella in 26 patients	16/116	29/116	19	4		2	2		1			1		2		1											1
	Roso'n & Carratala`	2004	Arch Intern Med	Spain	Prospective observational	Inpatient	1335	Blood Culture+Sputum Culture+Serology for Atypicals+Urine Ag for Pneumococcus and Legionella+Culture of Sputum for Legionella+PCR for Pneumococcus	Not clearly described	335/1335	573/1335	306	83								3	1	1	6	1		48						15	15	15	92	15
	Roso'n & Ferna´ndez-Sabe	2004	Clin Infect Dis	Spain	Prospective observational	Inpatient and outpatient	220	Sputum Culture+Blood Culture+Serology for Atypicals+Urine Ag for Pneumococcus	Sputum culture in 80 patients + Blood Culture in 214 patients + Serology in 143 patients + Legionella Urine Ag in 157 patients	40/220	67/220	41	6		1								1									7				10
	Carbon	2003	Clin Microbiol Infect	International	RCT - Multicenter	Inpatient and outpatient	240	Blood Culture+Sputum Culture+Serology for Atypicals	Not clearly described	Not mentioned	67/240	32	12		2	1					1						15					0	8	6		3
	Beovic	2003	Eur J Clin Microbiol Infect Dis	Slovenia	Prospective observational	Inpatient and outpatient	109	Blood Culture + Sputum Culture + Serology for atypicals+ ELISA for Mycoplasma+ Urine Ag for S.Pneumonia & Legionella+Immunofluorescence for Legionella	Serology for all patients but other tests not clearly described	30/109	68/109	12	2		2	0					0			0					2				0			18	0
	Hagberg	2002	Infection	International	RCT	Inpatient	404	Blood Culture+Sputum Culture+Serology for Atypicals	Not clearly described	Not mentioned	125/404	66	38	13	8	5				0	3						11						18	7		3
	Lidman	2002	Scand J Infect Dis	Sweden	Retrospective review	Inpatient	482	Sputum Culture+Blood Culture+Serology for Atypicals	Sputum culture in 182 patients + Blood culture in 418 patients + Serology in 104 patients	156/482	132/482	55	24		1	7		1	1				9										38	1		2											1
	Hug	2001	Swiss Med Wkly	Switzerland	Retrospective review	Inpatient	293	Sputum Culture+Blood Culture+Serology for Atypicals+Pleural Fluid Culture+	Sputum culture in 150 patients + Blood culture in 169 patients + Serology in 17 patients + Pleural effusion culture in 9 patients	Not mentioned	98/293	30	18	6	5	8		9			12	4	6	12	2									3		7
	Hoeffken	2001	Respir Med	International	RCT	Outpatient	531	Blood Culture+Sputum Culture+Serology for Atypicals	Not clearly described	Excluded if > 24 hours prior to study enrollment	128/531	53	32	13	8	5					6												85	58		7	4
	Lorente	2000	Thorax	Spain	Prospective observational	Inpatient and outpatient	114	Sputum Culture+Blood Culture+Serology for atypicals+Urine Ag for Legionella+PCR for Pneumococcus and Bacteria	Blood Culture in 114 patients + PCR for Pneumococcus and Bacteria in 114 patients + Serology in 114 patients	54/114	70/114	40	1		0	3		2		0	0		1	2				4		1			11	2		2	1
	Sopena	1999	Eur J Clin Microbiol Infect Dis	Spain	Prospective observational	Inpatient and outpatient	392	Blood Culture+Sputm Culture+Serology for Atypicals+ Urine Ag for Pneumococcus	Sputm culture in 205 patients + Blood culture in 383 patients + Serology in 249 patients + Urine Ag for pneumococcus in 234 patients and for Legionella in 50 patients	97/392	228/392	94	9	1	2	2								6	1						2		5	53		49	4
	Donowitz	1997	Clin Ther	USA	RCT	Outpatient	330	Sputum Culture+Blood Culture+Serology for Atypicals+Legionella Culture+Urine Ag for Legionella	Not clearly described	Excluded if any received over the last 3 days	296/330	51	67	116	0	12	0	12	0	0	0	0	0	0	66	0							57	21	6	3
	Metlay	1997	Arch Intern Med	USA	Prospective observational	Inpatient and outpatient	1812	Blood Culture+Sputum Culture+Serology for Atypicals	Not clearly described but mentioned that 1003 tests were performed	Not mentioned	337/1812	103	65			15							20				53					26
	File	1997	Antimicrob Agents Chemother	USA	Prospective observational	Inpatient and outpatient	590	Sputum Culture+Blood Culture+Serology for Atypicals+Urine for Legionella+Culture for Legionella	Not clearly described	Not mentioned	272/590	63	54	30	14	19					11						49						41	101		8
	Blasi	1993	Eur J Clin Microbiol Infect Dis	Italy	Prospective observational	Inpatient	108	Blood Culture+Sputum Cultutre+Serology for atypicals+Broncoscopy+Pharyngeal Swab for Chlamydia by indirect immunofluroescence+Monoclonal IgM Ab for Chlamydia	Not clearly described	67/108	58/108	10	6			4								4				15	3							14	2
	Ostergard	1993	Chest	Denmark	Prospective observational	Inpatient	254	Blood Culture+Culture of Transtracheal Aspirate+Serology for Atypicals+Culture for Legionella	Transtracheal aspirate culture in 119 patients + Blood culture in 201 patients + Serology in 74 patients	16/254	93/254	35	16		2	1		4		1	1		2	2									10	3		8
	Farr	1991	Ann Intern Med	USA	Retrospective review	Inpatient	245	Blood Culture+Sputum Culture+Serology for Legionella	Sputum culture in 216 patients + Blood culture in 203 patients + Serology not clearly described	Not mentioned	109/245	45	45			22	4							8	16
	Fang	1990	Medicine (Baltimore)	USA	Prospective observational	Inpatient	359	Blood Culture+Sputum Culture+Serology for Atypicals+Culture and Urine for legionella+ Virology was not mentioend but VZV is reported	Sputum culture in 336 patients + Blood culture in 314 patients + Serology not clearly described	68/359	210/359	55	39		3	12		9	1	0	3	2	7	7	2	2		4	9				7	22		24
	Brentsson	1985	Eur J Clin Microbiol	Sweden	Prospective observational	Inpatient	127	Blood Culture + Sputum Culture + Nasopharyngeal Swab Culture + Serology for atypicals+ ELISA	Not clearly described	Not mentioned	100/127	69	5			1		2										18	1				23		3
	Larsen	1984	Compr Ther	USA	Retrospective review	Inpatient	217	Sputum Culture + Blood Culture+Serology for Atypicals and Viruses+Culture for Viruses and Legionella	Sputum culture in 197 patients + Blood culture in 144 patients + Serology for Atpicals in 69 patients + Viral culture in 4 patients + Legionela culture in 1 patient	54/217	115/217	52	19		0	18	8			0	0			0	6								10	0		8
Bacterial cultures plus cultures and/or serology for atypicals and viruses
	Rahmel	2017	BMC Anesthesiol	Germany	Retrospective review	Inpatient	169	Sputum Culture+Blood Culture+Serology for Atypicals and Viruses+Urinary Ag for Pneumococcus and Legionella	Not clearly described	142/169	156/169	19				30					5		19	30	13		30	1					1	10		15		28
	Postma	2015	NEJM	Netherlands	Cluster RCT	Inpatient	2283	Blood culture+Sputum Culture+Urine Ag for Legionella and Pneumococcus+Serology presumably for viruses and atypicals	Sputum culture in 1043 patients + Blood culture in 1737 patients + Urine Ag pneumococcus in 1797 patients and for legionella in 1734 patients	749/2283	1180/2283	277	118		24	57					15		49	37	85		20	2		33			21			16	1
	Ishiguro	2013	Intern Med	Japan	Retrospective review	Inpatient	1032	Sputum Culture+Blood Culture+Serology for Viruses and Atypicals+Culture for Atypicals+Urinary Ag for Legionella and Pneumococcus	Sputum culture in 895 patients + Blood culture in 714 patients + Rapid influenza test in 1014 patients + Paired serology in 757 patients + Urine Ag for legionella and pneumococcus in 917 patients	Not mentioned	588/1032	246	45	3	10	12		9					1	33	27	6	3				2		105	22	15	53				97
	Capelastegui	2012	BMC Infect Dis	Spain	Population-based	Inpatient and outpatient	700	Blood Culture+Sputum Culture+Urine Ag+Serology for Atypicals and Viruses	Sputum culture in 222 patients + Blood culture in 221 patients + Serology in 663 patients + Urinary Ag in 678 patients	66/700	390/700	170				2			1				5	1									62	37	2	17	72			24	32
	Falguera	2011	Eur Respir J	Spain	Retrospective review	Inpatient	4715	Blood Culture+Sputum Culture+Pleural Fluid Culture+ Urine test for Pneumococcus or Legionell; Serology presumably for both atypicals and viruses	Not clearly described	1106/4715	2667/4715	1526	211		31	30		60		0	11		23	45	21	25	21						65	137	20	261	64
	Briones	2006	Clin Vaccine Immunol	Spain	Case series	Inpatient	959	Blood Culture+Sputum Culture and Staining+Serology for both atypicals and viruses	Sputum culture in 654 patients + Blood culture in 785 patients + Serology in 585 patients + Pleural fluid culture in 59 patients + Endobronchial samples in 51 patients + Urinary Ag for legionella in 910 patients and for pnumococcus in 911 patients	Not mentioned	253/959	50	5		0	13	4	20			0	3	7	10							2		8	14	4	35		24	13	0	10	4
	de Roux	2006	Crit Care Med	Germany	Prospective observational	Inpatient	1347	Blood Culture+Sputum Culture+Serology for both atypicals and viruses	Not clearly described	Not mentioned	533/1347	237	55											48	142								28	45		44	7	5	1	0	1	1							1
	Falguera	2006	Chest	Spain	Prospective observational	Inpatient	660	Blood Culture+Sputum Culture+Serology for Atypicals and Serology for Virus+Urine for Legionella or S.Pneumococcus+PCR of blood, pleural fluid for S.Pneumonia	Not clearly described	Not mentioned	458/660	225	15			12										2	36						58	74	4	29	26	23	7										3
	Moussaoui	2006	BMJ	Netherlands	Prospective observational	Inpatient	119	Blood Culture+Sputum Culture+Serology for atypicals and viruses	Not clearly described	Not mentioned	64/119	37	10	1	4												6						0	2						4
	Gutie´rrez	2005	Clin Microbiol Infect	Spain	Prospective observational	Inpatient	493	Sputum Culture+Blood Culture+Urine Ag for Legionella and Pneumococcus+Serology for Atypicals and viruses	Sputum culture in 286 patients+ Blood culture in 302 patients + Serology in 401 patients + Urine Ag in 454 patients	114/493	250/493	132	11	0	2	4					3		3	16	2								45	18	16	42	4			22		5							1
	Eerden	2005	Eur J Clin Microbiol Infect Dis	Netherlands	Prospective observational	Inpatient	262	Blood Culture+Sputum Culture+Serology for atypicals and viruses; Urinary Ag for Legionella and S.Pnuemonia	Sputum culture in 157 patients + Blood culture in 254 patients + Serology in 262 patients + Urine Ag for pneumococcus in 262 patients and for legionella in 262 patients	68/262	158/262	97	19	2	7	10		2		0	2	2	5	2			1						23	1		14					2	1							7
	Garcia Vazquez	2005	Eur J Clin Microbiol Infect Dis	Spain	Prospective observational	Inpatient	1391	Sputum Culture+Blood Culture+ Urine Ag for Legionella and Pnuemococcus+Serology for atypicals and viruses	Not clearly described	Not mentioned	498/1391	292	78												127								31	30	1	54	12
	Lagerstro¨m	2003	Clin Microbiol Infect	Sweden	Prospective observational	Outpatient	82	Sputum Culture+Nasopharyngeal Swab+Serology for atypicals and viruses	Sputum culture in almost 70% of the patients + All had nasopharyngeal swab and serology	0	62/82	26	23		4	6								1									15	4	1			8	4			1
	Roso'n	2001	Clin Infect Dis	Spain	Prospective observational	Inpatient	533	Sputum Culture+Blood Culture+Serology for atypicals and virus+Urine Ag for Legionella and Culture for Legionella+PCR for Pneumococcus	Sputum culture in 242 patients + Blood culutre in 519 patients + Serology in 378 patients + Urinay Ag for legionella in 87 patients	148/533	255/533	135	34		0			3		0	2	1	1	5		1	2	3			1		12	11	5	35	5				2	4
	Park	2001	J Infect Dis	USA	Prospective observational	Inpatient	522	Sputum Culture+Blood Culture+Serology for atypicals and Viruses	Sputum culture in 63%-72% of the patients + Blood culture in 81% - 86% of the patients + Serology in 51% to 54% of the patients	73/522	293/522	54	22		1	14	2	1					5	3	8			40	35	2			37	25		37						1					1	5	4
	Laing	2001	N Z Med J	New Zealand	Prospective observational	Inpatient	474	Sputum Culture+Blood Culture+Serology for atypicals and viruses+Urine Ag for Legionella+Culture for Viruses and Legionella	Sputum culture in 331 patients + Blood culture in 443 patients + Serology in 383 patients	130/474	197/474	67	47		5	8	1							3			2				1		13	3		19		31	8	0	8	16							10
	Almirall	2000	Eur Respir J	Spain	Population-based	Inpatient and outpatient	241	Serology+Blood Culture+Urine Ag+Pleural Fluid Culture+BAL/Plugged Double Catheter	Blood culture in 162 patients + Serology in 210 patients + Urine Ag in 176 patients + Pleural fluid culture in 22 patients + BAL in 8 patients	0	104/241	27	1		0	0		2			0		1	1	1				7				9	22		0	5	12	7		5	5					0		3
	Rovira	1999	Respiration	Spain	Prospective observational	Outpatient	90	Sputum culture+Blood Culture+Serology for atypicals and viruses	Sputum culture in 35 patients	31/90	25/90	4	2	1				2															4	0	2	7			3
	Ruiz	1999	Am J Respir Crit Care Med	Spain	Prospective observational	Inpatient	395	Sputum Culture+Blood Culture+Serology for atypicals and viruses	Sputum culture in 243 patients + Blood culture in 261 patients + Serology in 159 patients	62/395	182/395	39	11		2	5		1			2		6	7	1					1			9	9	2	14	6	10	6		7	1							2
	Fine	1999	Arch Intern Med	US & Canada	Prospective observational	Inpatient and outpatient	2287	Sputum Culture+Blood Culture+Pleural Fluid Culture+Serology for bacteria+atypicals+virus	Sputum culture in 875 patients + Blood culture in 1028 patients + Pleural fluid culture in 67 patients + Serology in 49 patients	Not mentioned	490/2287	138	78	11	12	29		12					39	12		2	6	8	4			29
	Ishida	1998	Chest	Japan	Prospective observational	Inpatient	326	Sputum culture+Blood Culture+Serology for Atypicals and Viruses+Culture for Atypicals	Sputum culture in 247 patients + Blood culture in 279 patients + Serology in 296 patients + Pharyngeal swab in 71 patients + Thoracentesis in 30 patients + Needle aspiration in 28 patients + Bronchoscopy in 17 patients	124/326	198/326	75	24		6	7	1	15			14		3	8		8	2						16	11	7	2		3	1		2							1
	Marston	1997	Arch Intern Med	USA	Population-based	Inpatient	2776	Respiratory Culture+Blood Culture+Serology for Atypicals and Viruses+Urine Ag for Legionella	Respiratory secretion culture in 1796 patients + Blood culture 2102 + 1215 Serology + Urine Ag for legionella in 1752 patients	558/2776	1231/2776	351	184		21	94	17				29	11	45	47				39	39				404	172		63		58	17			17
	Steinhoff	1996	Clin Infect Dis	Germany	Prospective observational	Inpatient	237	Sputum Culture+Blood Culture+Serology for Atypicals and Viruses	Sputum culture in unspecified number of patients + Blood culture in 234 patients + Serology in 237 patients + BAL in 97 patients	Not mentioned	159/237	30	14		2	9		9					18				1	2	12				22	27	2	4	5					22						2
	Bohte	1996	Eur J Clin Microbiol Infect Dis	Netherlands	Prospective observational - Multicenter	Inpatient	268	Blood Culture + Sputum Culture and Staining + Serology for Atypicals and Viruses	Blood cultures in all, Sputum gram stain and culture in 204 patients, Serology in 239 patients	40/268	162/268	79	23		1	3		8			1												16		5	8				9	4	3							2
	Michetti	1995	Minerva Med	Italy	Prospective observational	Inpatient and outpatient	179	Sputum Culture+Blood Culture+Serology for Atypicals and Viruses	Not clearly described	77/179	95/179	5	4		0	1			0	0	0	0	1	0	0	0	1	2					41	12	12	11		1	4	0	3								2
	Chow	1995	Can J Infect Dis	Canada	Retrospective review	Inpatient	1160	Blood Culture+Sputum Culture+Serology for Atypicals+Serology and Culture for Legionella+AFB staining and Culture for Mycobacterium+Urine Culture+NO TEST mentioned FOR VIRUS BUT virus has been reported as part of etiology so a viral serology was presumed	Not clearly described	Not mentioned	548/1160	119	141		8	80					45		75	59				5								5
	Mundy	1995	Am J Respir Crit Care Med	USA	Prospective observational	Inpatient	385	Sputum Culture+Blood Culture+Serology for Virus and Atypicals+Culture for Atypicals and Viruses+Urine Ag for Legionella	Sputum culture in 314 patients + Blood culture in 385 patients + Serology in 162 patients + Atypical culture in 319 patients	87/385	263/385	69	28		6	13	1	2			6	3	4	11	2	2		12	49	5			3	14		13		1	5		1							2	4
	Kauppinen	1995	J Infect Dis	Finland	Prospective observational	Inpatient	125	Serology for Atypicals and Viruses+Sputum Culture+Blood Culture	Sputum culture in 109 patients + Blood culture in 125 patients + Serology in 125 patients	36/125	113/125	69	14		8								1										6	54	4	1		2	3	0	3		1						1
	Almirall	1993	Eur Respir J	Spain	Prospective observational	Inpatient and outpatient	105	Serologic test + Blood culture + Urine counterimmunoelectrophoresis + BAL	Serologic test in 83 patients + Blood culture in 84 patients + Urine counterimmunoelectrophoresis in 84 patients + BAL in 2 patients	Not mentioned	46/105	13	0		0	0					0				0			8	3				0			16	2	0			5	1					0		4
	Bates	1992	Chest	USA	Prospective observational	Inpatient	154	Blood Culture + Transthoracic Needle Aspiration + Pleural Fluid Aspiration + Protected Brush specimen + Direct Flourescence AB + Viral Isolation by Culture + Chlamydial Isolation + Serology + Autopsy	Direct fluorscent AB of sputum in 194 patients + Blood culture in 194 patients + Viral isolation in 192 patients + Transthoracic needle aspiration in 15 patients + Thoracentesis in 14 patients + Protected brush specimen in 61 patients + Chlamydial isolation in 192 patients + Serology in 204 patients + Autopsy in 23 patients	43/154	76/154	8	2	1	0	7	3		1		2		3	1		1	1				1		3	8		15		6
	Pareja	1992	Chest	Spain	Prospective observational	Inpatient	165	Sputum Culture+Blood Culture+Serology for Atypicals and viruses	Sputum culture in 105 patients + Blood culture in 143 patients + Bronchoaspirate in 35 patients + Pleural fluid in 15 patients + Serology in 63 patients	Not mentioned	124/165	12	3			3	5				13	8	8	11	1					2			17		2	4	18	15	7	0	3	3							1
	Boersma	1991	Thorax	Netherlands	Prospective observational cohort	Inpatient	87	Sputum Culture+Blood Culture+Urine Ag+Serology for Bacteria, Atypicals and Virus	Sputum culture in 100 patients + Blood culture in 100 patients + Blood Ag in 108 patients + Urine Ag in 120 patients + Pleural fluid culture in 19 patients + Serology in 111 patients	35/87	53/87	34	2	1	1	1							4				1	1					5		5			2	2		3	1						3
	Ortqvist	1990	Eur Respir J	Sweden	Prospective observational	Inpatient	277	Blood culture+Sputum Culture+Pleural Fluid or Other Respiratory Culture+Serology for Atypicals and Viruses+ Urine Ag for Pneumococcus+Sputum Ag detection for Pneumococcus+Legionella by Culture and Serology+Viruses by Culture and Serology	Sputum culture in 256 patients + Protected bronchial brush in 17 patients + Blood culture in 237 patients + Sputum Ag for pneumococcus in 256 patients + Urine Ag for pneumococcus in 266 patients + Serology in 214 patients + Pneumococcal Ab in 202 patients + Legionella serology in 211 patients	90/277	189/277	128	10		3	2		4					4				3		1				27	3		10				7	13	8							15
	Ruf	1989	Lung	Germany	Prospective observational	Inpatient	240	Sputum Culture+Blood Culture+Serology for Atypical and Viruses+Culture and Urine Ag for Legionella	Not clearly described	Not mentioned	118/240	38	5			6					1		3	1									24		8	12				11
	Lim	1989	Med J Aust	Australia	Prospective observational	Inpatient	106	Sputum Culture+Blood Culture+Serology for Atypicals and Viruses+Culture for viruses+Urine Ag for Pneumococcus	Sputum culture in 90 patients + Blood culture in 103 patients + Serology for atypicals in 101 patients + Serology for viruses in 100 patients + Culture for viruses in 100 patients + Urine Ag for pneumococcus in 93 patients	39/106	82/106	44	10			3							9					3					8	5		3		4	4		5	5
	Lehtomaki	1988	Eur J Clin Microbiol Infect Dis	Finland	Prospective observational	Inpatient	106	Blood Culture+Sputum Culture+Serology for Atypicals and viruses+Viral Culture+Urine Ag for Pneumococcus	Not clearly described but sputum culture was tried to be obtained from 98 patients	0	91/106	53	0		1		4			1					1								23		1				4		5
	Levy	1988	Chest	France	Prospective observational	Inpatient	116	Sputum Culture+Blood Culture+Serology for atypicals and viruses+Culture for Legionella	Sputum culture in 90 patients + Blood culture in 116 patients + Serology in 52 patients + Legionella serology in 108 patients	35/116	75/116	30	14		1	3	0	3	0	0	0	0	0	0	8	3		11	0			0	4	1		5	0		0	2
	Andrews/BTS	1987	Q J Med	England	Prospective observational	Inpatient	453	Blood Culture + Sputum Culture + Serology for atypicals and virus + Urine Ag for Pneumococcus	Sputum culture in 420 patients + Blood culture in 427 patients + Sputum CIE in 272 patients + Serum CIE in 382 patients + Urine CIE in 317 patients	203/453	303/453	154	26			4						4	4				8						81		13	9	5	32
	Brentsson	1986	Eur J Clin Microbiol	Sweden	Case series	Outpatient	54	Nasopharyngeal Swab for Culture + Serology for Bacteria, Atypicals and Virus	All had sputum culture and serology	10/54	32/54	5	7																				20		2			3	1	0	1	1							1
	Marrie	1985	J Am Geriatr Soc	Canada	Prospective observational	Inpatient	138	Blood Culture+Sputum Culture+Serology for Atypicals and Viruses	Sputum culture in 76 patients + Blood culture in 103 patients + Serology in 113 patients	Not mentioned	61/138	13	13		0	4		7	0	1	1	1	1	1	0	0		2	1				1		6	1	1	6	1	0	5	2					1	8
	Boerner	1982	JAMA	USA	Prospective observational	Inpatient	76	Culture for Bacteria, Atypicals, Fungus, and Mycobacteria+Serology for atypicals and virus	Not clearly described	17/76	60/76	32	6			6		1			2					5							6			2
	White	1981	Thorax	England	Prospective observational	Inpatient	210	Sputum Culture+Blood Culture+Serology for Atypicals and Viruses+Culture for Atypicals and viruses	Sputum culture in 133 patients + Blood culture in 128 patients + Serology in 160 patients	120/210	113/210	24	4			8		1			3												30		3	3	6	22	4		2	3
	Thorsteinsson	1975	JAMA	USA	Prospective observational	Inpatient	16	Sputum culture and other respiratory specimens+blood culture+serology for viruses and mycoplasma+culture for viruses	Sputum culture in 16 patients + Blood culture not clearly described	Excluded if any	16/16	13		5				6		16													1
	Dorff	1973	Am J Med Sci	USA	Prospective observational	Inpatient	148	Sputum Culture+Throat Swab for Myoplasma Culture+Blood Culture+Serology for virus and mycoplasma	All patients underwent all the described tests	Excluded if any	123/148	79	4			11					9		5										5					7
	Fiala	1969	Am J Med Sci	USA	Assumably prospective observational	Inpatient	193	Sputum & blood culture prior to AB + throat swab for mycoplasma and virus + serology for mycoplasma and viruses	Not clearly described	Not mentioned	128/193	106	0		0	4					12				6			2	0				1			0	0	6			0	1					7		1
	Mufson	1967	Am J Epidemiol	USA	Prospective observational	Inpatient	427	Sputum culture+Blood culture+Throat swab for culture+Culture of the respiratory specimen for mycoplasma and viruses+Serology for atypicals and viruses	Viral serology in 346 patients + Viral culture in 361 patients + Mycoplasma culture in 278 patients + Mycoplasma serology in 346 patients	Not mentioned	327/427	148				5											7					31 mycoplasma hominis	50					18	10		15	3	4				29		7
Modern studies
PCR for viruses
	Ceccato	2019	Chest	Spain	Prospective observational cohort	Inpatient	1715	Blood Culture+ Serum Culture+PCR for Virus+Serology for Atypicals+Culture for Legionella+Culture for Fungi, mycobacteria, and virus	Not clearly described	0	1545/1715	761	72		5	34					12		17	51
	Putot	2016	Eur J Clin Microbiol Infect Dis	France	Retrospective review	Inpatient	175	Sputum Culture+Blood Culture+Urine Ag for Pneumococcus and Legionella+Serology for Atypicals+PCR for Viruses	Sputum in 12.5% to 15.2% of the patients + Blood culture in 81.6% of the patients + Urine Ag for legionella in 60.4% of the patients and Ag for pneumococcus in 58.1% of the patients + Virology in 24.6% to 8.9% of the patients + Serology in 14.3% to 21.7% of the patients	Not mentioned	40/175	16	2			5			1				9	5	1					1						4					1	1	2	2
	Morimoto	2015	PLoS One	Japan	Prospective observational - multicenter	Inpatient and outpatient	1722	Sputum Culture+Blood Sample+Urine Ag for Pneumococcus+PCR of Sputum for Bacteria+PCR of Sputum for Atypicals+PCR of Sputum for Viruses	Sputum culture in 1594 patients + Blood culture in 1039 patients + Urine Ag for Pneumococcus in 992 + PCR of sputum for bacteria in 718 patients + PCR of sputum for viruses in 1201 patients	306/1772	1182/1722	146	130		98	125					60		47	81			113						38	6		0		64	6	0	29	51	114	21	4				4
	Viasus	2013	J Infect	Spain	Prospective observational cohort	Inpatient	747	Sputum Culture+Blood Culture+PCR for Viruses+Urine Ag for Legionella and pneumococcus	Sputm culture in 382 patients + Blood culture in 445 patients + PCR for viruses from nasopharyngeal or oropharyngeal swab in 667 patients + Urine Ag for pneumococcus in 617 and legionella in 570 patients	Not mentioned	315/747	118	13			11								9			17									6		107	8		4	3	19
	Musher	2013	J Infect	USA	Prospective observational	Inpatient	259	Sputum Culture+Blood Culture+Urine Ag for Legionella and Pneumococcus+PCR for Virus+Fungal (Pneumocystis Jirovecii either clinically or observation)	Sputum culture in 78 patients + Blood culture in 253 patients + Urine Ag in 242 patients + PCR of nasopharyngeal swab in 253 patients	All of 259 received AB in ER	108/259	20	12		1	9					2		2	6			8	2	6		2									1	4	3	26	3	7
	Blasi	2013	Respir Res	European Countries	RCT	Inpatient	2038	Sputum Culture+Blood Culture+Urine Ag for Legionella and Pneumococcus+PCR for H1N1 influenza	Sputum culture in 921 patients + Blood culture in 1121 patients + Urine Ag for legionella in 785 patients and for pneumococcus in 713 patients + PCR for H1N1 in 351 patients	479/2038	582/2038	228	33	6	9	42					20		71	41			133						18	13		20		76
	Jeremiah	2013	Pathology	Australia	Retrospective review	Inpatient	137	Sputum Culture+Blood Culture+Serology for Atypicals and Viruses+PCR for viruses on nasoparyngeal swab	Sputum culture in 54 patients + Blood culture in 82 patients + Serology in > 31 patients + Urine Ag in > 36 patients + PCR in 4 patients	Not mentioned	24/137	10	3		2	3							1										4	1		0					1
	Cillo'niz	2011	Thorax	Spain	Prospective observational	Inpatient and outpatient	3523	Blood Culture+ Respiratory Culture for Bacteria+Serology for Atypical (any titer for mycoplasma+Serology & PCR for virus+Culture for TB and Fungi	Sputum cultures in 1,913 patients + Blood culture in 2,753 patients + Serologic tests in 1,537 patients + Urine antigen for Legionella in 2806 patients and for S. pneumoniae in 1,904 patients + Pleural fluid cultures in 1,387 patients + Nasopharyngeal swabs in 767 patients + Microbiological analysis of BAL in 384 patients	769/3523	1463/3523	613	70		5	25				0				50	27		54		0				65	50		118	30
	Charles	2008	Clin Infect Dis	Australia	6 Hospitals	Inpatient	885	Blood Culture+Sputum Culture+Urine Ag+ Serology & PCR for Virus + Serology for Atypicals	Sputum culture in 524 patients + Blood culture in 868 patients + Serology in 869 patients + Urine Ag in 850 patients + Nose & Throat swab in 769 patients	272/885	404/885	123	45		7	11		6	2	1			13	14	1				1				78	11	4	30				68	4	17	46					1	3
	Jennings	2008	Thorax	New Zealand	Prospective observational	Inpatient	304	Sputum Culture+Blood Culture+Urine Ag for Pneumococcus and Legionella+Serology for Atypicals and Viruses+Nasopharyngeal Swab PCR for Viruses+Viral Culture	Not clearly described	Not mentioned	177/304	93	34		1	7																	8	1		11		23	6		6	12	31		6				11
PCR for atypicals
	Alexander	2020	JAMA	International	RCT	Inpatient and outpatient	738	Sputum Culture+Blood Culture+Serology for Atypicals+ PCR for Atypicals and Bacteria+Urine Ag for Pneumococcus and Legionella	Not clearly described	152/738	391/738	249	104		32	19																	34	28		33
	File	2019	Clin Infect Dis	USA	RCT	Inpatient	551	Respiratory or Blood Culture + Quantitative Real-time PCR+Serology+Urine Ag	Not clearly described	140/551	318/551	190	108	5	36	14	1				5	3	4	1	18				32				39	30		32	0
	Horcajad	2019	Open Forum Infect Dis	International	RCT	Inpatient	859	Sputum Culture+Blood Culture+Serology for Atypicals+Urine Ag+ PCR	Not clearly described	223/859	520/859	226	62	76	12	57					43		27	24									65	41		62
	Roysted	2016	Clin Respir J	Norway	Prospective observational	Inpatient	374	Sputum Culture+Blood Culutre+Serology for Legionella+Urine Ag for Legionella and Pneumococcus+ and Culture for Legionella+PCR for Atypicals and Bordetella	Sputum culture in 263 patients + Blood culture in 295 patients + PCR for atypical in 324 patients + Urine Ag in 339 patients + Legionella culture in of sputum in 256 patients	109/374	138/374	75	21		3	4	3				4		1		3		3						8			21
	File	2016	Clin Infect Dis	International	RCT	Inpatient	863	Sputum Culture+Blood Culture+Sertology for Atypicals+Urine Ag for Legionella and Pneumococcus+PCR for Pneumococcus and Mycoplasma+Culture for Mycoplasma	Sputum culture was attempted in all the patients + Blood culture and serology in all the patients + The number of PCR not clearly described	212/863	326/863	155	38	4	7	37					12		5	10	3		1				1		69	Not performed		36
	Garin	2014	JAMA Intern Med	Switzerland	RCT	Inpatient	580	Sputum Culture+Blood Culture+Urine Ag for Legionella and Pneumococcus+PCR for Mycoplasma and Chlamydia	Sputum culture in 271 patients + Blood culture in 521 patients + Urine Ag for legionella in 544 and for pneumococcus in 459 patients + PCR of oropharyngeal swab in 564 patients	Less than 5%	149/580	88	12		2	6		6					20	7		2	6
	Reissig	2013	Lung	International	Prospective observational - Multicenter	Inpatient and outpatient	222	Sputum Culture+Blood Culture+PCR for Myoplasma and Chlamydia+Serology for Chlamydia+Urine Ag for Legionella and Pneumococcus	Sputum culture in 55 patients + Blood culture in 109 patients + Serology for Chlamydia in 26 patients + Serology for Coxiella in 48 patients + Urine Ag for legionella in 67 patients and for pneuomococcus in 20 patients + PCR for myocplasma in 58 patients + PCR for chlamydia in 31 patients	Not mentioned	139/222	11	1			4			4		3	5	5	3			2			2
	Mustafa	2011	Trop Biomed	Malaysia	Prospective observational	Inpatient	46	Sputum Culture+Blood Culture+Serology for Atypicals+PCR for Bacteria and PCR for Atypicals in blood and Sputum	All patients underwent conventional microbiological testing and PCR	at least 14 cases	30/46	10	1								8		2	3	8								3	2		1
	Stralin	2010	Scand J Infect Dis	Sweden	Prospective observational	Inpatient	235	Sputum Culture+Blood Culture+Serology for Atypicals+PCR for Atypicals+Urine Ag for Pneumococcus and Legionella	Sputum culture in 112 patients + Blood culture in 235 patients + Serology in 216 patients + PCR of nasopharyngeal swab in 233 patients + PCR of sputm in 103 patients + Sputum culture for Legionella in 173 patients	41/235	194/235	112	55		4	3		2					1										28	3	3	3
	Tessmer	2009	J Antimicrob Chemother	Germany	Analyses of observational - Multicenter	Inpatient	1781	Sputum culture+Blood culture+serology for atypicals+Urine Ag for Legionella and Pneumococcus+PCR for Chlamydia and Legionella	Blood culture in 653 and the rest of the diagnostic tests is unknown	Not mentioned	389/1781	197				17									27		112
	Tamm	2006	Eur J Clin Microbiol Infect Dis	Multinational	RCT	Inpatient	278	Sputum Culture+Blooc Culture+Serology and PCR for Atypicals+Urine Ag for Pneumococcus and Legionella	Not clearly described	Excluded if received any AB > 24 hours within the last 72 hours	87/278	51	21	21	6	7								14									18	15		9
	Howard	2005	J Infect	UK	Prospective observational	Inpatient	99	Sputum Culture+Blood Culture+Urine Ag for Pneumococcus and Legionella+Sputum CIE+Serology and PCR for Atypicals+Serology for Viruses based on previous citation and via complement fixation	Sputum culture in 64 patients + Blood culture in 86 patients + Serology in 56 patients + Sputum PCR for atypicals in 27 patients + Urinary Ag for pneumococcus in 72 patients and for legionella in 75 patients	23/90	58/99	25	5			3											2						5 (1 is Amphorimforme)	0	2	2				10
	Tellier	2004	J Antimicrob Chemother	International	RCT	Inpatient	559	Blood Culture+Sputum Culture+Serology for Atypicals+PCR for Atypical+Urine Ag for Legionella	Not clearly described	Not mentioned	254/559	80	67		10	13											84
	Garbino	2002	Int J Infect Dis	Switzerland	RCT	Inpatient	318	Sputum Culture+Blood Culture+Transtracheal Aspirate+BAL+Biopsy+Serology for Atypicals+Urine Ag for Legionella+PCR for Atypicals from Throat Swab and Sputum	Sputum culture in 290 patients + Blood culture in all that indicated (not clearly described) + Serology in 169 patients + PCR in 302 patients	Not mentioned but said only 24 hours prior to testing	130/318	40	19		5	14	1			0	2				1			1					24	8		17
	Falguera	2001	Arch Intern Med	Spain	Prospective observational	Inpatient	247	Blood Culture+Sputum Culture+Sputum Culture for TB+Pleural Fluid was cultured+PCR on blood for S.pneumonia+Serology for atypicals+PCR of throat swab for Mycoplasma	Sputum culture in 83 patients + Blood culture in 238 patients + Serology in 211 patients + Pleural fluid in 22 patients + Urine Ag test in 86 patients + Blood PCR	84/247	162/247	69	5			1		2	1					2				4					40	28	3	7	17
	Ruiz-Gonza´lez	1999	Am J Med	Spain	Prospective observational	Inpatient and outpatient	109	Sputum Culture+Blood Culture+Serology for Atypicals and Viruses+PCR for atypicals and some of the bacteria+PCR. Lung aspirate in cases without an etiology for CAP based on previous conventional testing	Not clearly described	47/109	90/109	27	6					1	1				1					4	7	1			20	12	4		2	5
PCR for both atypicals and viruses
	Tatarelli	2019	Intern Emerg Med	Italy	Prospective observational	Inpatient	91	Sputum Culture+Blood Culture+PCR of oropharyngeal for atypicals and viruses+Urine Ag for Pneumococcus and Legionella	Sputum culture in 13 patients + Blood culture in 6 patients + Urine Age test in 6 patients + PCR in 91 patients	24/91	65/91	16	4		1	2	1				1		1	2			1							1						13	4	5	6		2				1
	Siljan	2019	ERJ Open Res	Norway	Prospective observational	Inpatient	267	Blood Culture+Sputum Culture+Serology for atypicals and Viruses+PCR for Atypicals and Viruses	Sputum culture and PCR of sputum for Legionella in 165 patients + Blood Culture in 267 patients + Urinary Ag in 262 patients + Serology in 263 patients + PCR in 262 patients	90/267	167/267	81	14	2	5								6		15		3						10	7		7				40	8	7	37	7					1
	Bjarnson	2017	Open Forum Infect Dis	Iceland	Population-based	Inpatient	310	Culture+PCR+Urine AG	Sputum cultutre in 101 patients + Blood culture in 231 patients + PCR of virus and atypicals in 201 patients	107/310	164/310	61	22		7	8					1			2	1			36	3				47		1	4		27	1		1	6	6		2	1
	Gadsby	2016	Clin Infect Dis	UK	Prospective observational	Inpatient	323	Respiratory Culture + PCR for both atypicals and viruses	Not clearly described but assumably all tests have been performed in all the patients	268/323	280/323	115	130		44	33					13		37	9	3								6		2	6		16	7	0	11	4	41	3	9				7
	Jain	2015	N Engl J Med	US	Population-based	Inpatient	2320	Sputum Culture+Blood Culture+Respiratory Culture+PCR for Viruses and Bacteria and Atypicals+Serology for Bacteria, Atypicals and Viruses	Sputum culture in 271 patients + Blood culture in 2069 patients + Serology in 854 patients + Urine Ag for pneumococcus in 1941 patients and for Legionella in 1935 patients + PCR of nasopharyngeal swab in 2266 patients	249/2320	853/2320	115	12			37	7	14					31	8	1		3	12	3				43	9		32				132	67	68	194	88	53				32
	Shibli	2010	Isr Med Assoc J	Israel	Prospective observational	Inpatient	126	Sputum Culture+Blood Culture+Serology for Atypicals and Viruses+Urine Ag for Pneumococcus+PCR for BOTH Atypicals and Viruses	Not clearly described but a total of 144 samples; Assuming all the tests were performed in all the patients	30/126	84/126	23																					23	26		9	8	13	11		13	9		4					7
	Johansson	2010	Clin Infect Dis	Sweden	Prospective observational	Inpatient	184	Sputum Culture+Blood Culture+Nasopharyngeal Culture+PCR of Nasopharyngeal Swab for Viruses and Atypicals and Bacteria+Serology for Atypicals and Viruses+ Culture for Legionella+Urine Ag for Pneumococcus and Legionella	Sputum culture in 128 patients + Blood culture in 179 patients + Serology in 131 patients + Urinary Ag in 169 patients + Legionella testing in 138 either by culture or PCR + Nasopharyngeal culture in 158 patients	40/184	124/184	70	9		7	4	2	1									1	2			1		15			3				14	7	7	13	4	4		2		3
	Kothe	2008	Eur Respir J	Germany	Population-based	Inpatient and outpatient	2647	Blood Culture+Sputum Culture+PCR for Viruses and Atypicals	Not clearly described	Not mentioned	539/2647	230	22		0	10				0	0				29				0				40	3		92	0	0	0	56	0	15			0				0
	Enderman	2008	Scand J Infect Dis	Netherlands	Prospective observational	Inpatient	201	Sputum Culture+Serology for Atypicals and Virus+PCR for Atypical and Virus	Sputum culture in 148 patients + Blood culture in 182 patients + PCR in 78 patients + Urine Ag for legionella in 186 patients and for pneumococcus in 183 patients	48/201	128/201	60	14			6		2			4			2									9		2	9	1
	HOHENTHAL	2008	Scand J Infect Dis	Finland	Prospective observational	Inpatient	384	Sputum Culture+Blood Culture+Serology for Virus and Atypicals+PCR for Viruses and Atypicals+Urine Ag for Pneumoccus and Legionella+Cultutre for Legionella+ Viral Ag detection in Nasal Swab+Throat Swab for PCR+	Sputum culture in 119 patients + Blood culture in 379 patients + Serology in 320 patients for chlamydia and mycoplasma, in 82 patients for legionella, and in 25 patients for viruses + Urine Ag for pneumococcus in 333 patients + Viral Ag detection from nasopharyngeal swab in 314 patients + PCR in 291 patients + Pleural fluid in 13 patients + BAL in 3 patients	110/384	209/384	107	2			5	1										1						41	28		2		23	7		7	3							3
	Johnston	2006	Chest	Canada	Prospective observational	Inpatient	193	Sputum Culture+Blood Culture+Serology for Viral and Atypicals+Nuclear Amplification test for Viruses and Atypicals	Sputum culture in 82 patients + Blood culture in 127 patients + Serology in 40 patients + Nasopharyngeal swab for PCR	Excluded If any within 2 weeks	75/193	14	2		3	2		2								2						0	4	4		1		3	4	0	3	5	4	7	4	0	0	0	2
	Templeton	2005	Clin Infect Dis	Netherlands	Prospective observational	Inpatient and outpatient	105	Sputum Culture+Blood Culture+Serology for Atypicals and Viruses+Viral Culture+Legionella Culture+PCR for Virus and Atypicals	Not clearly described	Not mentioned	83/105	22	6																				10	3		6		11	1		7	1	18		14				4
[truncated: 4 more columns]
